# Supplementary material for: Assessment of Sarcopenia and Obesity in Patients with Myasthenia Gravis Using Dual-Energy X-ray Absorptiometry: A Cross-Sectional Study
Source: J Pers Med. 2021 Nov 3;11(11):1139. doi: 10.3390/jpm11111139 (PMC8623024; doi:10.3390/jpm11111139)
Supplement: Supplementary file 1 [file jpm-11-01139-s001.zip]

Archive with 1 entries (1 files):
- jpm-1409594-supplementary.pdf
